# Supplementary material for: Monoclonal Antibodies Can Aid in the Culture-Based Detection and Differentiation of Mucorales Fungi—The Flesh-Eating Pathogens Apophysomyces and Saksenaea as an Exemplar
Source: Antibodies (Basel). 2025 Oct 7;14(4):85. doi: 10.3390/antib14040085 (PMC12550967; doi:10.3390/antib14040085)
Supplement: Supplementary file 1 [file antibodies-14-00085-s001.zip]

Archive with 1 entries (1 files):
- antibodies-3895819-supplementary.pdf
